# Supplementary material for: Deletion C-terminal thioesterase abolishes melanin biosynthesis, affects metabolism and reduces the pathogenesis of Fonsecaea monophora
Source: PLoS Negl Trop Dis. 2022 Jun 13;16(6):e0010485. doi: 10.1371/journal.pntd.0010485 (PMC9255740; doi:10.1371/journal.pntd.0010485)
Supplement: S2 Table — (XLSX) [file pntd.0010485.s009.xlsx]

## Sheet: Sheet1
Level2	ID	pks1-TE-500 KO_6	pks1-TE-500 KO_7	pks1-TE-500 KO_8	WT_3	WT_4	WT_5	Com_10	Com_11	Com_9	ratio	t.test_p.value	wilcox.test_p.value	t.test_p.value_BHcorrect	wilcox.test_p.value_BHcorrect	roc	lowROC	upROC	cv	regulated	MZ	RT	IsAnnotated	IsMS2ident	MS2Metabolite	MS2superclass	MS2class	MS2hmdb	MS2kegg	NumberMS1hmdb	MS1hmdbName	MS1hmdbID	NumberMS1kegg	MS1keggName	MS1keggID
Biosynthesis of other secondary metabolites	neg-M482T334	2.02986e+06	2.35865e+06	674437	219338	237589	64969.7	275421	147918	295554	9.70106	0.016657	0.1	0.0871428	0.20436	1	1	1	0.26641	up	482.224	5.5643	1	0	-	Unknown	-	-	-	0	-	-	1	Staurosporine	C02079
	pos-M397T274	1.54005e+06	1.55264e+06	1.04174e+06	633632	711244	683411	532373	389779	685960	2.03838	0.0276624	0.1	0.111918	0.20436	1	1	1	0.162366	up	397.22	4.5682	1	0	-	Unknown	-	-	-	3	Isopetasoside;Tsangane L 3-glucoside;Fumitremorgin C	HMDB0029622;HMDB0040824;HMDB0038642	1	Fumitremorgin_C	C20604
	pos-M399T208_2	1.27448e+06	1.39983e+06	1.09629e+06	65743.9	55295.2	39521	65963.4	31686.7	135116	23.484	0.000410637	0.1	0.0225898	0.20436	1	1	1	0.0093583	up	399.236	3.47027	1	0	-	Unknown	-	-	-	0	-	-	1	Tryprostatin_A	C20607
	pos-M428T288	417241	858001	500609	1.58704e+06	1.79422e+06	969925	1.45839e+06	1.52994e+06	1.18262e+06	0.40813	0.0344494	0.1	0.12522	0.20436	1	1	1	0.0383095	down	428.27	4.79855	1	0	-	Unknown	-	-	-	0	-	-	1	3-Geranylgeranylindole	C20525
	pos-M455T246	27402.2	23057.6	12288.4	295476	336476	123988	373671	247893	152192	0.083007	0.00420053	0.1	0.0482784	0.20436	1	1	1	0.0668166	down	455.323	4.09452	1	0	-	Unknown	-	-	-	1	PE(P-16:0e/0:0)	HMDB0011152	1	Terpendole_E	C20536
	pos-M476T288	610806	292825	546774	42616.6	33216.2	40777.6	35259	20043.3	36886.6	12.438	0.0045393	0.1	0.0498045	0.20436	1	1	1	0.0615579	up	476.243	4.80103	1	0	-	Unknown	-	-	-	1	2-Hydroxy-desipramine glucuronide	HMDB0060716	1	Terpendole_I	C20543
	pos-M436T416	1.09339e+07	1.09996e+07	1.04688e+07	744654	937146	1.21568e+06	528872	1.39373e+06	977504	11.1829	0.00306449	0.1	0.0431263	0.20436	1	1	1	0.0298378	up	436.283	6.9253	1	0	-	Unknown	-	-	-	5	N-Docosahexaenoyl GABA;trans-Hexadec-2-enoyl carnitine;9-Hexadecenoylcarnitine;CPA(18:1(11Z)/0:0);CPA(18:1(9Z)/0:0)	HMDB0062332;HMDB0006317;HMDB0013207;HMDB0007005;HMDB0007006	1	Paspaline_B	C20587
	neg-M377T293	189713	401506	121924	537762	1.10023e+06	869090	726346	486063	1.43474e+06	0.284452	0.0402292	0.1	0.135489	0.20436	1	1	1	0.310979	down	377.218	4.87727	1	0	-	Unknown	-	-	-	1	LysoPC(22:6(4Z,7Z,10Z,13Z,16Z,19Z))	HMDB0010404	1	Penitrem_D	C20596
	neg-M277T212	2.70851e+06	2.46719e+06	2.7339e+06	254378	359847	222830	195132	186858	180881	9.44932	0.00270073	0.1	0.0412888	0.20436	1	1	1	0.0610242	up	277.123	3.5398	1	0	-	Unknown	-	-	-	10	Pantetheine;(6E)-7-(3-hydroxyphenyl)-1-phenylhepta-4,6-dien-3-one;(6E)-1-(3-hydroxyphenyl)-7-phenylhepta-4,6-dien-3-one;(6E)-7-(4-hydroxyphenyl)-1-phenylhepta-4,6-dien-3-one;(6E)-1-(4-hydroxyphenyl)-7-phenylhepta-4,6-dien-3-one;(1E)-5-phenyl-1-(3-phenyloxiran-2-yl)pent-1-en-3-one;3-phenyl-1-{3-[(E)-2-phenylethenyl]oxiran-2-yl}propan-1-one;(6E)-2-hydroxy-1,7-diphenylhepta-4,6-dien-3-one;1,7-diphen…	HMDB0003426;HMDB0133904;HMDB0133905;HMDB0133906;HMDB0133907;HMDB0133908;HMDB0133909;HMDB0133910;HMDB0141088;HMDB0141089	1	Pantetheine	C00831
	neg-M414T192	3568.95	4901	2164.82	86739.9	45668.1	86840.6	112643	78252.9	103268	0.0485055	0.000723777	0.1	0.0267301	0.20436	1	1	1	0.101277	down	414.101	3.1977	1	0	-	Unknown	-	-	-	3	Cephalosporin C;3,4,5-trihydroxy-6-{[4-methoxy-6-(3-oxoprop-1-en-1-yl)-2H-1,3-benzodioxol-5-yl]oxy}oxane-2-carboxylic acid;3,4,5-trihydroxy-6-{[5-methoxy-6-(3-oxoprop-1-en-1-yl)-2H-1,3-benzodioxol-4-yl]oxy}oxane-2-carboxylic acid	HMDB0060450;HMDB0128691;HMDB0128692	1	Cephalosporin_C	C00916
	neg-M445T187	104094	121572	125144	5518.83	5965.75	2428.39	3730.3	3913.25	5351.83	25.2146	0.00591698	0.1	0.0555874	0.20436	1	1	1	0.0677822	up	445.105	3.11722	1	0	-	Unknown	-	-	-	1	Sulfamethoxazole N1-glucuronide	HMDB0013855	1	Cephamycin_C	C06566
	neg-M443T465	234806	52898.6	75627.7	887164	1.65714e+06	1.63035e+06	616824	1.16257e+06	878652	0.0870329	0.0155964	0.1	0.0843917	0.20436	1	1	1	0.315533	down	443.04	7.75497	1	0	-	Unknown	-	-	-	26	Adenosine phosphosulfate;6-{6-carboxy-2-[3,4-dihydroxy-5-(3,4,5-trihydroxybenzoyloxy)benzoyloxy]-3,4-dihydroxyphenoxy}-3,4,5-trihydroxyoxane-2-carboxylic acid;6-[5-({5-[(3-carboxy-2,5,6-trihydroxyphenoxy)carbonyl]-2,3-dihydroxyphenoxy}carbonyl)-2,3-dihydroxyphenoxy]-3,4,5-trihydroxyoxane-2-carboxylic acid;6-[4-({5-[(3-carboxy-2,5,6-trihydroxyphenoxy)carbonyl]-2,3-dihydroxyphenoxy}carbonyl)-2,6-di…	HMDB0001003;HMDB0128335;HMDB0128336;HMDB0128337;HMDB0128338;HMDB0128339;HMDB0128340;HMDB0128341;HMDB0128342;HMDB0128348;HMDB0128349;HMDB0128350;HMDB0128351;HMDB0128352;HMDB0128353;HMDB0128354;HMDB0128355;HMDB0128361;HMDB0128362;HMDB0128363;HMDB0128364;HMDB0128365;HMDB0128366;HMDB0128367;HMDB0128368;HMDB0128369	1	Adenylyl_sulfate	C00224
	pos-M292T55	590942	702436	769915	201129	235140	135812	174768	138029	147941	3.60664	0.00646257	0.1	0.057629	0.20436	1	1	1	0.173511	up	292.15	0.917208	1	0	-	Unknown	-	-	-	0	-	-	1	C20915	C20915
	pos-M404T183	21562	9890.43	7857.92	90228.7	87727.8	63397.4	55173.2	50010.3	98540.6	0.162874	0.0156787	0.1	0.0845039	0.20436	1	1	1	0.154768	down	404.193	3.05737	1	0	-	Unknown	-	-	-	2	NNAL-N-glucuronide;Methylsyringin	HMDB0060498;HMDB0039570	1	Tryprostatin_A	C20607
	pos-M436T431	5.26624e+07	4.49398e+07	4.60925e+07	5.12568e+06	5.09947e+06	6.65287e+06	4.01819e+06	3.46287e+06	4.39552e+06	8.51372	0.000165885	0.1	0.0172151	0.20436	1	1	1	0.166532	up	436.282	7.17872	1	0	-	Unknown	-	-	-	5	N-Docosahexaenoyl GABA;trans-Hexadec-2-enoyl carnitine;9-Hexadecenoylcarnitine;CPA(18:1(11Z)/0:0);CPA(18:1(9Z)/0:0)	HMDB0062332;HMDB0006317;HMDB0013207;HMDB0007005;HMDB0007006	1	Paspaline_B	C20587
	neg-M583T250	6892.13	18788.5	8031.55	207754	191537	82427.4	150796	152997	84726.7	0.0699831	0.00337465	0.1	0.0444806	0.20436	1	1	1	0.0571627	down	583.354	4.17053	1	0	-	Unknown	-	-	-	1	LysoPC(22:6(4Z,7Z,10Z,13Z,16Z,19Z))	HMDB0010404	1	Penitrem_D	C20596
	neg-M277T535	229017	159323	184374	33678.8	47614.9	23435	59701	24499.2	28202.3	5.46855	0.00493942	0.1	0.0517572	0.20436	1	1	1	0.378568	up	277.122	8.9106	1	0	-	Unknown	-	-	-	13	Pantetheine;(6E)-7-(3-hydroxyphenyl)-1-phenylhepta-4,6-dien-3-one;(6E)-1-(3-hydroxyphenyl)-7-phenylhepta-4,6-dien-3-one;(6E)-7-(4-hydroxyphenyl)-1-phenylhepta-4,6-dien-3-one;(6E)-1-(4-hydroxyphenyl)-7-phenylhepta-4,6-dien-3-one;(1E)-5-phenyl-1-(3-phenyloxiran-2-yl)pent-1-en-3-one;3-phenyl-1-{3-[(E)-2-phenylethenyl]oxiran-2-yl}propan-1-one;(6E)-2-hydroxy-1,7-diphenylhepta-4,6-dien-3-one;1,7-diphen…	HMDB0003426;HMDB0133904;HMDB0133905;HMDB0133906;HMDB0133907;HMDB0133908;HMDB0133909;HMDB0133910;HMDB0141088;HMDB0141089;HMDB0038539;HMDB0038540;HMDB0029341	1	Pantetheine	C00831
	pos-M466T77	204201	193494	267601	69223.8	83041.8	49002.9	51436.9	81714.4	43713.9	3.30551	0.0047183	0.1	0.0506245	0.20436	1	1	1	0.145497	up	465.981	1.28687	1	0	-	Unknown	-	-	-	1	Adenosine phosphosulfate	HMDB0001003	1	Adenylyl_sulfate	C00224
	pos-M292T75	417810	516072	508807	82057.8	142261	94510	133004	109656	104410	4.52497	0.00515543	0.1	0.0526283	0.20436	1	1	1	0.053148	up	292.151	1.25307	1	0	-	Unknown	-	-	-	1	Rizatriptan	HMDB0015088	1	C20915	C20915
Metabolism of terpenoids and polyketides	neg-M534T273	5102.45	13140.8	11801.7	192964	198155	121087	122162	112992	212498	0.0586579	0.00315088	0.1	0.0434594	0.20436	1	1	1	0.0147271	down	534.209	4.54282	1	0	-	Unknown	-	-	-	4	Ciceritol;Poly-g-D-glutamate;(-)-Gossypol;(S)-Nerolidol 3-O-[a-L-Rhamnopyranosyl-(1->4)-a-L-rhamnopyranosyl-(1->2)-[4-(4-hydroxy-3-methoxycinnamoyl)-(E)-a-L-rhamnopyranosyl-(1->6)]-b-D-glucopyranoside]	HMDB0032777;HMDB0004135;HMDB0040723;HMDB0040848	1	Gossypol	C07667
	neg-M599T404	448144	1.0284e+06	420066	6.84074e+06	1.12796e+07	6.90002e+06	8.71182e+06	9.6929e+06	7.13836e+06	0.0758025	0.00333395	0.1	0.0442633	0.20436	1	1	1	0.242255	down	599.452	6.73578	1	0	-	Unknown	-	-	-	0	-	-	1	Hydroxyspheroidenone	C15905
	pos-M601T262	11778.4	24878.7	10481.5	75255.4	58905.9	30121.8	77176.5	58737.4	72157.6	0.286935	0.0309131	0.1	0.118066	0.20436	1	1	1	0.1696	down	601.4	4.36118	1	0	-	Unknown	-	-	-	1	2-Hexaprenyl-3-methyl-6-methoxy-1,4-benzoquinol	HMDB0012147	1	Okenone	C16280
	neg-M439T287	717669	1.52842e+06	868334	220257	180954	230095	223951	121658	204130	4.93331	0.0139251	0.1	0.0798699	0.20436	1	1	1	0.0774983	up	439.201	4.77507	1	0	-	Unknown	-	-	-	1	3'-Hydroxy-HT2 toxin	HMDB0036162	1	10-Deacetyl-2-debenzoylbaccatin_III	C11899
Lipid metabolism	pos-M397T71	160438	182011	79511	36901.7	29473.1	15787.7	26597.1	19933.3	28926	5.13567	0.0106525	0.1	0.0710513	0.20436	1	1	1	0.197623	up	397.281	1.18575	1	0	-	Unknown	-	-	-	3	Sphingosine 1-phosphate;N-palmitoyl-phosphoethanolamine;Sphing-4-enine-1-phosphate	HMDB0000277;HMDB0059630;HMDB0062531	1	Sphingosine_1-phosphate	C06124
	neg-M1029T177	101095	108077	111101	40278.7	55326	44000.7	56113.7	52083.4	36761.5	2.29413	0.00815561	0.1	0.0630914	0.20436	1	1	1	0.0392735	up	1029.3	2.94696	1	0	-	Unknown	-	-	-	2	trans-2-Enoyl-OPC6-CoA;(3S)-3-Hydroxy-cis,cis-palmito-7,10-dienoyl-CoA	HMDB0011121;HMDB0012473	1	trans-2-Enoyl-OPC6-CoA	C16332
	neg-M263T364	111849	38717.2	24683.6	721920	455296	279727	1.26926e+06	576818	725749	0.120286	0.0190173	0.1	0.0929073	0.20436	1	1	1	0.133235	down	263.201	6.06315	1	0	-	Unknown	-	-	-	6	Cedryl acetate;Shyobunyl acetate;Guaiol acetate;alpha-Caryophyllene alcohol acetate;beta-Caryophyllene alcohol acetate;Nerolidyl acetate	HMDB0035910;HMDB0036153;HMDB0037218;HMDB0037224;HMDB0037273;HMDB0039630	1	Heptadecatrienoic_acid	C16344
	pos-M514T265	156016	135790	143770	368835	525231	283884	547392	425233	354665	0.369775	0.0275903	0.1	0.111728	0.20436	1	1	1	0.0662333	down	514.295	4.40958	1	0	-	Unknown	-	-	-	2	Leukotriene D4;5S-hydroxy-6R-(S-cysteinylglycinyl)-7E,9E,11E,14Z-eicosatetraenoic acid	HMDB0003080;HMDB0062494	1	Leukotriene_D4	C05951
	neg-M325T269_2	1.23544e+07	6.89726e+06	6.85589e+06	3.2161e+06	4.78969e+06	3.2011e+06	1.67676e+06	3.01451e+06	3.03399e+06	2.3296	0.0308436	0.1	0.117997	0.20436	1	1	1	0.0594465	up	325.202	4.48917	1	0	-	Unknown	-	-	-	1	(3b,6b,8a,12a)-8,12-Epoxy-7(11)-eremophilene-6,8,12-trimethoxy-3-ol	HMDB0031963	1	2,3-Dinor-8-iso_prostaglandin_F2alpha	C14794
	neg-M327T278	2.90455e+07	2.75535e+07	3.83729e+07	3.87937e+06	1.00097e+07	1.16809e+07	6.70685e+06	1.09603e+07	6.90135e+06	3.7142	0.0456019	0.1	0.144922	0.20436	1	1	1	0.0983304	up	327.218	4.64002	1	1	(9R,10S,12Z)-9,10-Dihydroxy-8-oxo-12-octadecenoic acid	Lipids and lipid-like molecules	Fatty Acyls	HMDB0040611	null	3	Corchorifatty acid F;Auxin a;(9R,10S,12Z)-9,10-Dihydroxy-8-oxo-12-octadecenoic acid	HMDB0035919;HMDB0038483;HMDB0040611	1	2,3-Dinor-8-iso_prostaglandin_F1alpha	C14795
	pos-M281T263	129440	165180	158947	506727	489532	870129	683237	637626	477673	0.243019	0.00932665	0.1	0.0667413	0.20436	1	1	1	0.300725	down	281.102	4.38693	1	0	-	Unknown	-	-	-	1	Gravolenic acid	HMDB0033884	1	sn-Glycero-3-phosphocholine	C00670
	neg-M227T264	5804.97	5717.4	4994.79	15609.6	24687	13910.8	17713.8	23432.1	16763.8	0.304703	0.0166271	0.1	0.0870933	0.20436	1	1	1	0.0656238	down	227.046	4.40475	1	0	-	Unknown	-	-	-	1	L-2-Aminoethyl seryl phosphate	HMDB0031950	1	L-Serine-phosphoethanolamine	C03872
	neg-M287T411	9.10493e+08	3.99509e+08	2.24614e+08	3.24132e+09	3.28042e+09	2.25977e+09	5.53761e+09	2.50783e+09	2.4271e+09	0.174755	0.0340768	0.1	0.124558	0.20436	1	1	1	0.357141	down	287.223	6.84793	1	1	Pentadecanoic acid	Lipids and lipid-like molecules	Fatty Acyls	HMDB0000826	C16537	6	MG(a-13:0/0:0/0:0)[rac];MG(0:0/a-13:0/0:0)[rac];MG(13:0/0:0/0:0);MG(0:0/13:0/0:0);MG(0:0/i-13:0/0:0);(S)-10,16-Dihydroxyhexadecanoic acid	HMDB0072841;HMDB0072843;HMDB0072845;HMDB0072861;HMDB0072870;HMDB0037798	1	10,16-Dihydroxyhexadecanoic_acid	C08285
	pos-M487T337	2.23405e+06	3.74926e+06	1.1846e+06	303135	265711	238158	423516	264702	163249	8.88214	0.0209127	0.1	0.0973726	0.20436	1	1	1	0.103575	up	487.247	5.62178	1	0	-	Unknown	-	-	-	2	(ent-2b,4S,9a)-2,4,9-Trihydroxy-10(14)-oplopen-3-one 2-(2-methylbutanoate) 9-(3-methyl-2E-pentenoate);20-COOH-leukotriene E4	HMDB0040993;HMDB0012634	1	16-Feruloyloxypalmitate	C18217
	pos-M271T412	222054	440070	156696	2.07571e+06	2.24395e+06	1.07671e+06	1.37426e+06	1.48813e+06	1.9336e+06	0.151735	0.00857177	0.1	0.0642613	0.20436	1	1	1	0.0673369	down	271.227	6.85913	1	0	-	Unknown	-	-	-	4	3-Oxohexadecanoic acid;8-Oxohexadecanoic acid;9-Oxohexadecanoic acid;11-Oxohexadecanoic acid	HMDB0010733;HMDB0030972;HMDB0030973;HMDB0030978	1	16-Oxo-palmitate	C19614
	pos-M265T467	334999	574866	247651	747176	1.49002e+06	1.54909e+06	2.81616e+06	1.21817e+06	1.15134e+06	0.305713	0.0249546	0.1	0.106471	0.20436	1	1	1	0.0730432	down	265.216	7.78292	1	0	-	Unknown	-	-	-	6	Cedryl acetate;Shyobunyl acetate;Guaiol acetate;alpha-Caryophyllene alcohol acetate;beta-Caryophyllene alcohol acetate;Nerolidyl acetate	HMDB0035910;HMDB0036153;HMDB0037218;HMDB0037224;HMDB0037273;HMDB0039630	1	Heptadecatrienoic_acid	C16344
	pos-M327T247	981487	938434	988310	272321	475447	289036	237762	307751	351551	2.80499	0.025663	0.1	0.108047	0.20436	1	1	1	0.079195	up	327.217	4.1088	1	0	-	Unknown	-	-	-	2	(3b,6b,8a,12a)-8,12-Epoxy-7(11)-eremophilene-6,8,12-trimethoxy-3-ol;N(1),N(12)-diacetylsperminium(2+)	HMDB0031963;HMDB0062649	1	2,3-Dinor-8-iso_prostaglandin_F2alpha	C14794
	pos-M327T288	8.94922e+06	1.0973e+07	9.44406e+06	2.58211e+06	1.99282e+06	1.33176e+06	2.87919e+06	3.28799e+06	3.40928e+06	4.97171	0.00853682	0.1	0.0641229	0.20436	1	1	1	0.284472	up	327.217	4.79272	1	0	-	Unknown	-	-	-	2	(3b,6b,8a,12a)-8,12-Epoxy-7(11)-eremophilene-6,8,12-trimethoxy-3-ol;N(1),N(12)-diacetylsperminium(2+)	HMDB0031963;HMDB0062649	1	2,3-Dinor-8-iso_prostaglandin_F2alpha	C14794
	pos-M327T307	5.34546e+06	6.58588e+06	4.16641e+06	1.09283e+07	1.41361e+07	9.94895e+06	1.31588e+07	9.78981e+06	1.67899e+07	0.459761	0.0110093	0.1	0.0722552	0.20436	1	1	1	0.0375174	down	327.217	5.11128	1	0	-	Unknown	-	-	-	2	(3b,6b,8a,12a)-8,12-Epoxy-7(11)-eremophilene-6,8,12-trimethoxy-3-ol;N(1),N(12)-diacetylsperminium(2+)	HMDB0031963;HMDB0062649	1	2,3-Dinor-8-iso_prostaglandin_F2alpha	C14794
	pos-M327T364	866073	1.28689e+06	684069	4.65008e+06	5.30029e+06	4.63353e+06	3.95255e+06	4.16438e+06	5.61462e+06	0.194532	0.00894773	0.1	0.0654107	0.20436	1	1	1	0.17349	down	327.217	6.07073	1	0	-	Unknown	-	-	-	2	(3b,6b,8a,12a)-8,12-Epoxy-7(11)-eremophilene-6,8,12-trimethoxy-3-ol;N(1),N(12)-diacetylsperminium(2+)	HMDB0031963;HMDB0062649	1	2,3-Dinor-8-iso_prostaglandin_F2alpha	C14794
	pos-M327T382	437481	630665	418817	923142	1.37031e+06	959157	2.64262e+06	1.47785e+06	1.31437e+06	0.457161	0.0123116	0.1	0.0761003	0.20436	1	1	1	0.136784	down	327.217	6.37198	1	0	-	Unknown	-	-	-	2	(3b,6b,8a,12a)-8,12-Epoxy-7(11)-eremophilene-6,8,12-trimethoxy-3-ol;N(1),N(12)-diacetylsperminium(2+)	HMDB0031963;HMDB0062649	1	2,3-Dinor-8-iso_prostaglandin_F2alpha	C14794
	pos-M344T323	473644	503807	386612	141106	250870	136552	116556	113614	156883	2.58087	0.0252391	0.1	0.107196	0.20436	1	1	1	0.213489	up	344.243	5.37963	1	0	-	Unknown	-	-	-	1	(3b,6b,8a,12a)-8,12-Epoxy-7(11)-eremophilene-6,8,12-trimethoxy-3-ol	HMDB0031963	1	2,3-Dinor-8-iso_prostaglandin_F2alpha	C14794
	neg-M287T457	1.93974e+08	2.61216e+08	6.64486e+07	6.25307e+08	1.1986e+09	7.97275e+08	1.05409e+09	7.9135e+08	6.22735e+08	0.199009	0.0366061	0.1	0.128907	0.20436	1	1	1	0.488748	down	287.223	7.60845	1	0	-	Unknown	-	-	-	6	MG(a-13:0/0:0/0:0)[rac];MG(0:0/a-13:0/0:0)[rac];MG(13:0/0:0/0:0);MG(0:0/13:0/0:0);MG(0:0/i-13:0/0:0);(S)-10,16-Dihydroxyhexadecanoic acid	HMDB0072841;HMDB0072843;HMDB0072845;HMDB0072861;HMDB0072870;HMDB0037798	1	10,16-Dihydroxyhexadecanoic_acid	C08285
	neg-M253T535	137322	204756	234339	442157	377639	434824	530367	467909	319017	0.459435	0.0290302	0.1	0.114649	0.20436	1	1	1	0.150398	down	253.217	8.92067	1	0	-	Unknown	-	-	-	13	Hypogeic acid;Palmitoleic acid;Trans-Hexa-dec-2-enoic acid;Palmitelaidic acid;(E)-6-Hexadecenoic acid;5-Dodecyldihydro-2(3H)-furanone;15-Hexadecanolide;(Z)-5-Hexadecenoic acid;(E)-3-Hexadecenoic acid;(Z)-13-Hexadecenoic acid;(E)-11-Hexadecenoic acid;Citronellyl hexanoate;(Z)-14-Methyl-6-pentadecenoic acid	HMDB0002186;HMDB0003229;HMDB0010735;HMDB0012328;HMDB0031053;HMDB0031145;HMDB0031711;HMDB0032638;HMDB0033791;HMDB0035877;HMDB0037647;HMDB0038958;HMDB0041422	1	(9Z)-Hexadecenoic_acid	C08362
Amino acid metabolism	neg-M340T51	53593.6	86152.7	58535.6	209008	177504	253522	250806	258062	261266	0.309799	0.00387227	0.1	0.047018	0.20436	1	1	1	0.128811	down	340.041	0.842732	1	0	-	Unknown	-	-	-	1	7-Chloro-6-demethylcepharadione B	HMDB0039757	1	5-O-(1-Carboxyvinyl)-3-phosphoshikimate	C01269
	pos-M308T203	46952.9	51755.3	48679.6	6832.01	19352.9	10750.3	10659.1	14297.2	9566.39	3.99044	0.038327	0.1	0.13214	0.20436	1	1	1	0.0908746	up	307.979	3.38405	1	0	-	Unknown	-	-	-	1	Iodotyrosine	HMDB0000021	1	3-Iodo-L-tyrosine	C02515
	neg-M151T218	132207	108066	123025	518342	442416	525202	757492	945689	1.09952e+06	0.244487	6.53824e-05	0.1	0.0135397	0.20436	1	1	1	0.0647814	down	151.039	3.63748	1	0	-	Unknown	-	-	-	12	3-(3,4-dihydroxyphenyl)-2-oxopropanoic acid;(2E)-3-(3,4,5-trihydroxyphenyl)prop-2-enoic acid;3-(3,4,5-trihydroxyphenyl)prop-2-enoic acid;(2E)-3-(2,4,5-trihydroxyphenyl)prop-2-enoic acid;3-(2,4-dihydroxyphenyl)-2-oxopropanoic acid;3-(3,5-dihydroxyphenyl)-2-oxopropanoic acid;3-(2,4,5-trihydroxyphenyl)prop-2-enoic acid;2-(2-hydroxy-4-methoxyphenyl)-2-oxoacetic acid;3-(2,3,4-trihydroxyphenyl)prop-2-e…	HMDB0125373;HMDB0125523;HMDB0125584;HMDB0126041;HMDB0131758;HMDB0132449;HMDB0132521;HMDB0137120;HMDB0137166;HMDB0030800;HMDB0059809;HMDB0126031	1	3-(3,4-Dihydroxyphenyl)pyruvate	C04045
	neg-M229T197	507285	309085	333069	161102	193365	187599	172029	199117	190356	2.12048	0.0300902	0.1	0.116674	0.20436	1	1	1	0.0129364	up	229.091	3.27727	1	0	-	Unknown	-	-	-	0	-	-	1	Ergothioneine	C05570
	pos-M146T562	1.14131e+06	1.25825e+06	1.36127e+06	350909	336537	480484	499520	400492	661304	3.22008	0.00325662	0.1	0.0438575	0.20436	1	1	1	0.274017	up	146.165	9.36764	1	0	-	Unknown	-	-	-	1	Spermidine	HMDB0001257	1	Spermidine	C00315
	pos-M282T264	35508.3	23641.6	46130.9	85565.1	60401	66092.9	71072.5	77035.7	87553.9	0.496469	0.0447655	0.1	0.143415	0.20436	1	1	1	0.11289	down	282.106	4.39265	1	0	-	Unknown	-	-	-	6	N2-(gamma-Glutamyl)-4-carboxyphenylhydrazine;Glutaminylhydroxyproline;Hydroxyprolyl-Glutamine;Hydroxyprolyl-Gamma-glutamate;Gamma-glutamyl-Hydroxyproline;Linatine	HMDB0040693;HMDB0028798;HMDB0028861;HMDB0028877;HMDB0029150;HMDB0038516	1	Linatine	C05939
	neg-M253T232	179054	112262	117841	390510	378787	485880	474933	420907	481863	0.325976	0.0062855	0.1	0.0570414	0.20436	1	1	1	0.00787338	down	253.071	3.87267	1	0	-	Unknown	-	-	-	7	L-Phosphoarginine;3-(6,7-dimethoxy-2H-1,3-benzodioxol-5-yl)-3-hydroxypropanal;3-(6,7-dimethoxy-2H-1,3-benzodioxol-5-yl)propanoic acid;3-(6,7-dimethoxy-2H-1,3-benzodioxol-5-yl)-2-hydroxypropanal;[3-(6,7-dimethoxy-2H-1,3-benzodioxol-5-yl)oxiran-2-yl]methanol;3-(4,7-dimethoxy-2H-1,3-benzodioxol-5-yl)propanoic acid;3-(6-hydroxy-2,3,4-trimethoxyphenyl)prop-2-enoic acid	HMDB0029438;HMDB0128666;HMDB0128669;HMDB0128671;HMDB0128675;HMDB0137285;HMDB0142077	1	L-Arginine_phosphate	C05945
	pos-M180T438	35102	55529.7	68589.9	736052	492107	701605	935334	848902	656422	0.0825083	0.000962495	0.1	0.0293204	0.20436	1	1	1	0.307164	down	180.147	7.2963	1	0	-	Unknown	-	-	-	1	(S)-carnitinium	HMDB0062634	1	Carnitine	C00487
	neg-M254T213	5140.16	12983.8	13799.4	39163.7	27162.7	37393.8	25231.6	32139.9	41180.9	0.307783	0.0461721	0.1	0.14577	0.20436	1	1	1	0.145658	down	254.151	3.54738	1	0	-	Unknown	-	-	-	2	N-(3-aminopropyl)-3-(3,4-dihydroxyphenyl)propanimidic acid;Secobarbital	HMDB0139940;HMDB0014562	1	L-Pyrrolysine	C16138
	neg-M425T51	149091	349280	116676	6635.16	24122	41399.3	40859.1	26276.1	22198.2	8.5238	0.0319272	0.1	0.120303	0.20436	1	1	1	0.165559	up	425.081	0.857897	1	0	-	Unknown	-	-	-	10	Cysteineglutathione disulfide;3-{3-[(6-carboxy-3,4,5-trihydroxyoxan-2-yl)oxy]-4-hydroxyphenyl}-6,11-dihydroxy-7-(4-hydroxy-3,5-dimethoxyphenyl)-2位鈦?8-dioxatricyclo[7.3.1.0鈦?鹿鲁]trideca-1(13),2,4,6,9,11-hexaen-2-ylium;6-[(6-carboxy-3,4,5-trihydroxyoxan-2-yl)oxy]-3-(3,4-dihydroxyphenyl)-11-hydroxy-7-(4-hydroxy-3,5-dimethoxyphenyl)-2位鈦?8-dioxatricyclo[7.3.1.0鈦?鹿鲁]trideca-1(13),2,4,6,9,11-hexaen-2-yli…	HMDB0000656;HMDB0134854;HMDB0134855;HMDB0134856;HMDB0134857;HMDB0134858;HMDB0134861;HMDB0134862;HMDB0134863;HMDB0134864	1	S-Glutathionyl-L-cysteine	C05526
	pos-M291T53_1	7.97334e+06	6.91442e+06	6.68897e+06	2.87216e+06	3.36494e+06	2.57751e+06	1.95232e+06	3.08771e+06	1.90828e+06	2.44784	0.00115697	0.1	0.0307573	0.20436	1	1	1	0.0607223	up	291.13	0.887487	1	0	-	Unknown	-	-	-	3	Argininosuccinic acid;N2-(3-Hydroxysuccinoyl)arginine;N2-(3-Carboxy-2-hydroxy-1-oxopropyl)arginine	HMDB0000052;HMDB0032765;HMDB0039408	1	N-(L-Arginino)succinate	C03406
	neg-M432T547	14202.1	11314.3	12740.6	44796.8	65080.2	68114.4	65046	81294.6	60993.7	0.214937	0.00218469	0.1	0.0379803	0.20436	1	1	1	0.352334	down	432.124	9.10945	1	0	-	Unknown	-	-	-	0	-	-	1	N-Acetylaspartylglutamylglutamate	C20776
	neg-M195T218	44695.5	44569.8	50630.6	242680	218017	250095	984752	464007	538532	0.196817	1.04559e-05	0.1	0.0088363	0.20436	1	1	1	0.0635564	down	195.029	3.6404	1	0	-	Unknown	-	-	-	12	3-(3,4-dihydroxyphenyl)-2-oxopropanoic acid;(2E)-3-(3,4,5-trihydroxyphenyl)prop-2-enoic acid;3-(3,4,5-trihydroxyphenyl)prop-2-enoic acid;(2E)-3-(2,4,5-trihydroxyphenyl)prop-2-enoic acid;3-(2,4-dihydroxyphenyl)-2-oxopropanoic acid;3-(3,5-dihydroxyphenyl)-2-oxopropanoic acid;3-(2,4,5-trihydroxyphenyl)prop-2-enoic acid;2-(2-hydroxy-4-methoxyphenyl)-2-oxoacetic acid;3-(2,3,4-trihydroxyphenyl)prop-2-e…	HMDB0125373;HMDB0125523;HMDB0125584;HMDB0126041;HMDB0131758;HMDB0132449;HMDB0132521;HMDB0137120;HMDB0137166;HMDB0030800;HMDB0059809;HMDB0126031	1	3-(3,4-Dihydroxyphenyl)pyruvate	C04045
	neg-M195T259	44808.1	31637.9	33591.1	750127	730080	679138	675705	636915	846383	0.0509585	0.000632563	0.1	0.0262079	0.20436	1	1	1	0.0524536	down	195.029	4.32013	1	0	-	Unknown	-	-	-	12	3-(3,4-dihydroxyphenyl)-2-oxopropanoic acid;(2E)-3-(3,4,5-trihydroxyphenyl)prop-2-enoic acid;3-(3,4,5-trihydroxyphenyl)prop-2-enoic acid;(2E)-3-(2,4,5-trihydroxyphenyl)prop-2-enoic acid;3-(2,4-dihydroxyphenyl)-2-oxopropanoic acid;3-(3,5-dihydroxyphenyl)-2-oxopropanoic acid;3-(2,4,5-trihydroxyphenyl)prop-2-enoic acid;2-(2-hydroxy-4-methoxyphenyl)-2-oxoacetic acid;3-(2,3,4-trihydroxyphenyl)prop-2-e…	HMDB0125373;HMDB0125523;HMDB0125584;HMDB0126041;HMDB0131758;HMDB0132449;HMDB0132521;HMDB0137120;HMDB0137166;HMDB0030800;HMDB0059809;HMDB0126031	1	3-(3,4-Dihydroxyphenyl)pyruvate	C04045
	pos-M197T222	16804.3	18257.3	10313.2	90908.7	67210	85654.7	122633	84702.3	130993	0.186135	0.00342662	0.1	0.044793	0.20436	1	1	1	0.0855751	down	197.045	3.69473	1	0	-	Unknown	-	-	-	12	3-(3,4-dihydroxyphenyl)-2-oxopropanoic acid;(2E)-3-(3,4,5-trihydroxyphenyl)prop-2-enoic acid;3-(3,4,5-trihydroxyphenyl)prop-2-enoic acid;(2E)-3-(2,4,5-trihydroxyphenyl)prop-2-enoic acid;3-(2,4-dihydroxyphenyl)-2-oxopropanoic acid;3-(3,5-dihydroxyphenyl)-2-oxopropanoic acid;3-(2,4,5-trihydroxyphenyl)prop-2-enoic acid;2-(2-hydroxy-4-methoxyphenyl)-2-oxoacetic acid;3-(2,3,4-trihydroxyphenyl)prop-2-e…	HMDB0125373;HMDB0125523;HMDB0125584;HMDB0126041;HMDB0131758;HMDB0132449;HMDB0132521;HMDB0137120;HMDB0137166;HMDB0030800;HMDB0059809;HMDB0126031	1	3-(3,4-Dihydroxyphenyl)pyruvate	C04045
	neg-M246T207	65585.9	96990.7	88000.2	37107.3	35753.1	41526.9	42429.4	37021.9	39279.2	2.1906	0.0133935	0.1	0.0787718	0.20436	1	1	1	0.215382	up	246.117	3.44357	1	0	-	Unknown	-	-	-	0	-	-	1	Ergothioneine	C05570
	pos-M146T70	1.94735e+06	2.85813e+06	2.44242e+06	94109	76380.5	134689	164475	286723	539428	23.7497	0.00021495	0.1	0.018831	0.20436	1	1	1	0.0968477	up	146.166	1.16569	1	0	-	Unknown	-	-	-	1	Spermidine	HMDB0001257	1	Spermidine	C00315
	neg-M306T221	1.04625e+06	616957	829933	387227	344210	408971	470452	338143	422046	2.18619	0.0281405	0.1	0.113038	0.20436	1	1	1	0.0330361	up	306.074	3.68973	1	0	-	Unknown	-	-	-	2	Glutathione;1-[4,9-Dihydro-2-(methylthio)-1,3-thiazino[6,5-b]indol-4-yl]-2-propanone	HMDB0000125;HMDB0038641	1	Glutathione	C00051
	pos-M427T53	839466	624604	768602	1.97258e+06	2.1142e+06	1.46709e+06	1.87701e+06	1.56571e+06	1.37255e+06	0.402003	0.00375634	0.1	0.0466057	0.20436	1	1	1	0.20845	down	427.095	0.885535	1	0	-	Unknown	-	-	-	3	Cysteineglutathione disulfide;Mollicellin D;Glyceryl lactopalmitate	HMDB0000656;HMDB0033343;HMDB0032299	1	S-Glutathionyl-L-cysteine	C05526
