# Supplementary material for: Deletion C-terminal thioesterase abolishes melanin biosynthesis, affects metabolism and reduces the pathogenesis of Fonsecaea monophora
Source: PLoS Negl Trop Dis. 2022 Jun 13;16(6):e0010485. doi: 10.1371/journal.pntd.0010485 (PMC9255740; doi:10.1371/journal.pntd.0010485)
Supplement: S1 Data — (XLSX) [file pntd.0010485.s010.xlsx]

## Sheet: Figure 1
Figure 1 D
	Starter ACP Transacylase				β-Ketoacyl Synthase				Acetyl Transferase				Dehydratase				Acyl Carrier Protein				Thioesterase
	WT	Δpks1-TE-C500			WT	Δpks1-TE-C500			WT	Δpks1-TE-C500			WT	Δpks1-TE-C500			WT	Δpks1-TE-C500			WT	Δpks1-TE-C500
	1	0.456607			1.0085	0.207194			1.15011	0.216737			0.945091	0.247504			0.976262	0.31614			1.01915	0
	0.914896	0.382067			1.08426	0.223171			1.13483	0.334389			1.07644	0.176693			0.928198	0.234263			0.816358	0
	1.16704	0.647931			0.907237	0.314261			0.715061	0.221062			0.978466	0.310303			1.09554	0.349222			1.16449	0
mean	1.027	0.4955			1	0.2482			1	0.2574			1	0.2448			1	0.2999			1	0
std deviation	0.1283	0.1371			0.08882	0.05776			0.2469	0.06671			0.06827	0.06685			0.08616	0.05918			0.1749	0
SEM	0.07406	0.07918			0.05128	0.03335			0.1425	0.03852			0.03942	0.03859			0.04974	0.03417			0.101	0

## Sheet: Figure 2
Figure 2 A
	25°			Colony diameter(cm)
		WT							Δpks1-TE-C500							Com
	Day	6	9	11	13	16		Day	6	9	11	13	16		Day	6	9	11	13	16
		0.65	1	1.2	1.5	1.9			0.6	0.7	0.8	0.9	1.1			0.6	1	1.25	1.5	1.9
		0.6	1.1	1.25	1.5	1.8			0.6	0.7	0.8	0.9	1.1			0.6	1.05	1.3	1.45	1.85
		0.6	1	1.3	1.5	1.9			0.6	0.7	0.8	0.9	1.1			0.6	0.95	1.25	1.55	1.85
		0.6	1	1.25	1.5	1.9			0.6	0.7	0.8	0.9	1.1			0.6	1	1.3	1.5	1.9
	mean	0.6125	1.025	1.25	1.5	1.875			0.6	0.7	0.8	0.9	1.1			0.6	1	1.275	1.5	1.875
	std deviation	0.025	0.05	0.04082	0	0.05			0	0	0	0	0			0	0.04082	0.02887	0.04082	0.02887
	SEM	0.0125	0.025	0.02041	0	0.025			0	0	0	0	0			0	0.02041	0.01443	0.02041	0.01443
	37°			Colony diameter(cm)
		WT									Δpks1-TE-C500								Com
	Day	6	9	11	13	16	24		Day	6	9	11	13	16	24		Day	6	9	11	13	16	24
		0.6	0.9	1	1.2	1.4	1.8			0.6	0.85	1	1	1.3	1.5			0.6	0.9	1	1.1	1.35	1.7
		0.6	0.85	1.05	1.2	1.4	1.7			0.6	0.8	0.9	1.1	1.2	1.4			0.6	0.95	1.05	1.15	1.4	1.7
		0.6	0.9	1	1.2	1.4	1.6			0.6	0.9	1	1.1	1.2	1.4			0.6	0.9	1	1.15	1.45	1.6
		0.6	0.9	1	1.2	1.4	1.65			0.6	0.85	0.95	1.1	1.3	1.45			0.6	0.85	1	1.2	1.4	1.6
	mean	0.6	0.8875	1.013	1.2	1.4	1.688			0.6	0.85	0.9625	1.075	1.25	1.438			0.6	0.9	1.013	1.15	1.4	1.65
	std deviation	0	0.025	0.025	0	0	0.08539			0	0.04082	0.04787	0.05	0.05774	0.04787			0	0.04082	0.025	0.04082	0.04082	0.05774
	SEM	0	0.0125	0.0125	0	0	0.0427			0	0.02041	0.02394	0.025	0.02887	0.02394			0	0.02041	0.0125	0.02041	0.02041	0.02887
Figure 2 B													Figure 2 C
	25°	Dry weight (mg)				37°	Dry weight (mg)							Quantity of spore x10⁵(/mm2)
	WT	Δpks1-TE-C500	Com			WT	Δpks1-TE-C500	Com					WT	Δpks1-TE-C500	Com
	10	3	11			10	3	11					52.8	4.4	50
	12	2	9			12	2	9					50.4	5.6	48
	8	3	10			8	3	10					56.8	4.8	45
	9	4	10			9	4	10					43.2	5.6	44
	10	2	9			10	2	9					47.2	4	53
	9	3	8			9	3	8
mean	9.667	2.833	9.5			9.667	2.833	9.5					50.08	4.88	48
std deviation	1.366	0.7528	1.049			1.366	0.7528	1.049					5.203	0.7155	3.674
SEM	0.5578	0.3073	0.4282			0.5578	0.3073	0.4282					2.327	0.32	1.643

## Sheet: Figure 3
Figure 3
KCL			WT					Δpks1-TE-C500						Com
		Control	0.2M	0.4M	0.6M			Control	0.2M	0.4M	0.6M			Control	0.2M	0.4M	0.6M
		1.6	1.35	1	0.9			1	0.9	0.8	0.7			1.6	1.35	1	0.9
		1.55	1.3	1	0.95			1	0.95	0.9	0.7			1.6	1.3	1	0.9
		1.6	1.3	1	0.9			1	0.9	0.8	0.65			1.55	1.3	1	0.9
mean		1.583	1.317	1	0.9167			1	0.9167	0.8333	0.6833			1.583	1.317	1	0.9
std deviation		0.02887	0.02887	0	0.02887			0	0.02887	0.05774	0.02887			0.02887	0.02887	0	0
SEM		0.01667	0.01667	0	0.01667			0	0.01667	0.03333	0.01667			0.01667	0.01667	0	0
Sorbitol		WT						Δpks1-TE-C500						Com
		Control	0.25M	0.5M	1M			Control	0.25M	0.5M	1M			Control	0.25M	0.5M	1M
		1.6	1.6	1.3	1			1	1	0.8	0.7			1.6	1.6	1.3	0.9
		1.6	1.55	1.2	0.9			1	0.95	0.8	0.8			1.6	1.55	1.25	1
		1.6	1.6	1.3	0.8			1	1	0.9	0.6			1.55	1.6	1.25	0.8
		1.5		1.3	0.85			1		0.9	0.7			1.5		1.3	0.9
mean		1.575	1.583	1.275	0.8875			1	0.9833	0.85	0.7			1.563	1.583	1.275	0.9
std deviation		0.05	0.02887	0.05	0.08539			0	0.02887	0.05774	0.08165			0.04787	0.02887	0.02887	0.08165
SEM		0.025	0.01667	0.025	0.0427			0	0.01667	0.02887	0.04082			0.02394	0.01667	0.01443	0.04082
H2O2		WT							Δpks1-TE-C500							Com
		Control	0.5mM	1mM	2mM	2.5mM			Control	0.5mM	1mM	2mM	2.5mM			Control	0.5mM	1mM	2mM	2.5mM
		1.6	1.6	1.4	1.2	0.95			1	1	0.9	0.75	0.7			1.6	1.55	1.35	1.1	0.9
		1.6	1.55	1.35	1.15	1			1	1	0.9	0.7	0.7			1.6	1.6	1.35	1.1	0.95
		1.6	1.65	1.35	1.2	1			1	1	0.9	0.75	0.7			1.55	1.55	1.35	1.1	1
		1.5				0.9			1				0.65			1.5				0.95
						0.95							0.65							0.9
						1							0.6							1
mean		1.575	1.6	1.367	1.183	0.9667			1	1	0.9	0.7333	0.6667			1.563	1.567	1.35	1.1	0.95
std deviation		0.05	0.05	0.02887	0.02887	0.04082			0	0	0	0.02887	0.04082			0.04787	0.02887	0	0	0.04472
SEM		0.025	0.02887	0.01667	0.01667	0.01667			0	0	0	0.01667	0.01667			0.02394	0.01667	0	0	0.01826
VitK		WT						Δpks1-TE-C500						Com
		Control	15μM	30μM	60μM			Control	15μM	30μM	60μM			Control	15μM	30μM	60μM
		1.6	1.55	1.4	1.3			1	1.1	1	0.8			1.6	1.5	1.45	1.2
		1.6	1.6	1.45	1.3			1	1.2	1	0.8			1.55	1.55	1.4	1.3
		1.6	1.5	1.4	1.2			1	1.2	1	0.8			1.6	1.5	1.45	1.25
		1.5	1.55	1.45	1.3			1	1.1	1	0.8			1.55	1.5	1.4	1.3
mean		1.575	1.55	1.425	1.275			1	1.15	1	0.8			1.575	1.513	1.425	1.263
std deviation		0.05	0.04082	0.02887	0.05			0	0.05774	0	0			0.02887	0.025	0.02887	0.04787
SEM		0.025	0.02041	0.01443	0.025			0	0.02887	0	0			0.01443	0.0125	0.01443	0.02394
SNAP		WT						Δpks1-TE-C500						Com
		Control	0.225mM	0.45mM	0.9mM			Control	0.225mM	0.45mM	0.9mM			Control	0.225mM	0.45mM	0.9mM
		1.6	1.5	1.45	1.4			1	1	0.95	0.8			1.6	1.5	1.45	1.4
		1.6	1.5	1.4	1.4			1	1	0.9	0.8			1.6	1.5	1.4	1.4
		1.6	1.5	1.4	1.4			1	1	0.9	0.8			1.55	1.5	1.4	1.4
		1.5						1						1.5
mean		1.575	1.5	1.417	1.4			1	1	0.9167	0.8			1.563	1.5	1.417	1.4
std deviation		0.05	0	0.02887	0			0	0	0.02887	0			0.04787	0	0.02887	0
SEM		0.025	0	0.01667	0			0	0	0.01667	0			0.02394	0	0.01667	0

## Sheet: Figure 4
Figure 4 C
		Δpks1-TE-C500/WT
	Global and overview maps	Metabolism of cofactors and vitamins	Amino acid metabolism	Lipid metabolism	Metabolism of other amino acids	Biosynthesis of other secondary metabolites	Nucleotide metabolism	Membrane transport	Energy metabolism	Metabolism of terpenoids and polyketides	Carbohydrate metabolism	Signal transduction	Translation
	148	31	26	26	23	21	13	12	10	5	4	2	1
		Δpks1-TE-C500/Com
	Global and overview maps	Lipid metabolism	Metabolism of cofactors and vitamins	Amino acid metabolism	Biosynthesis of other secondary metabolites	Metabolism of other amino acids	Energy metabolism	Nucleotide metabolism	Membrane transport	Carbohydrate metabolism	Metabolism of terpenoids and polyketides	Signal transduction	Translation
	155	28	27	23	23	22	13	13	10	5	5	2	1
		Com/WT
	Global and overview maps	Lipid metabolism	Amino acid metabolism	Metabolism of cofactors and vitamins	Metabolism of other amino acids	Nucleotide metabolism	Membrane transport	Energy metabolism
	14	7	6	4	3	2	1	1
Figure 4 E		L-Glutathione, reduced					Figure 4 E	S-Lactoylglutathione					Figure 4 E	Niacinamide
	WT	Δpks1-TE-C500	Com				WT	Δpks1-TE-C500	Com				WT	Δpks1-TE-C500	Com
	1535324	10189262	401020				28475.2	1016116	15777.5				238620	832502	341192
	1633890	4341276	153402				68958.8	3513152	1969.82				285269	743082	78541.9
	798798	5961559	383584				10450.6	1573763	7920.02				325908	1447089	79383
mean	1322671	6830699	312669				35962	2034344	8556				283266	1007558	166372
std deviation	456356	3019319	138205				29964	1310686	6926				43679	383262	151399
SEM	263477	1743205	79793				17300	756725	3999				25218	221277	87410

## Sheet: Figure 5
	Figure 5 C	CFU
	WT	Δpks1-TE-C500	Com
	90000	19000	93500
	83000	6500	87000
	72000	6000	75000
	60000	6500	72000
	14000	7000	12000
mean	63800	9000	67900
std deviation	30070	5601	32451
SEM	13448	2505	14512

## Sheet: Figure 6
Figure 6 B
	PBS						WT						Δpks1-TE-C500						Com
Days	3	5	7	14		Days	3	5	7	14		Days	3	5	7	14		Days	3	5	7	14
	1.74	1.68	1.68	1.76			2.23	2.07	2.05	2.03			1.82	2.2	1.86	1.79			2.25	2.22	2.31	2.34
	1.73	1.78	1.64	1.65			1.97	1.99	2.14	2.01			2.02	1.97	2.13	1.99			2.31	2.25	2.3	2.24
	1.79	1.78	1.72	1.8			1.99	2.09	2.04	1.92			2.14	1.88	1.89	1.84			1.99	2.24	2.67	1.93
	1.87	1.65	1.7	1.79			2.11	2.11	2.43	2.04			1.95	1.96	1.98	1.8			2.18	2.45	2.76	2.28
	1.72	1.82	1.86	1.68			2.06	1.96	2.17	1.96			1.72	1.88	1.91	1.95			2.23	2.65	2.4
	1.73	1.72	1.83	1.69			2.03	2.12	2.06	2.02			1.82	1.83	2.17	2.06			2.23	2.46	2.59
	1.76	1.83	1.92				1.92	2.16	2.22	2.27			1.82	2.23	1.95	1.91			2.28	2.2	2.38
	1.83	1.73	1.94				2.16	1.95	2.38	1.96			1.79	1.92	1.93	1.91			2.38	2.1	2.33
	1.9	1.85	1.94				2.1	2.06	2.54				2	1.82	2.05				2.04	2.28
	1.69	1.81	1.86				2.11	2.15	2.31				2.06	2.13	2.01				2.28	2.57
	1.83	1.98	1.85				2.14	2.09	2.54				2.09	1.92	2.1				1.95	2.11
	1.84	1.9	1.81				2.03	2.09	2.74				1.91	2.04	2.18				1.99	2.52
	1.88	1.98					2.02	2.23	2.43				1.65	2.09	2.07				2.11
	1.89	1.89					1.94	2.75	2.43				2.11	1.96	2.05				2.17
	1.88	1.82					2.1	2.69	2.8				1.78	2.08	1.96				2.07
	1.88	1.76					2.09	2.5	2.43				1.88	2	2.18				2.32
							2.32	2.42					1.82	2.01
							2.21	2.25					1.92	2
							2.2	2.32					1.81	2.04
							2.42	2.9					1.8	2.16
							2.1	2.46					1.88	2.12
							2.31	2.42					1.82	2.15
								2.64						2.12
								2.32						2.2
mean	1.81	1.811	1.813	1.728			2.116	2.281	2.357	2.026			1.891	2.03	2.026	1.906			2.174	2.338	2.468	2.198
std deviation	0.07193	0.09514	0.1039	0.06306			0.1269	0.2647	0.2335	0.1069			0.1312	0.1199	0.1061	0.09395			0.1336	0.1844	0.1795	0.183
SEM	0.01798	0.02379	0.03	0.02574			0.02706	0.05403	0.05837	0.03779			0.02797	0.02447	0.02652	0.03322			0.03339	0.05323	0.06346	0.0915
Figure 6 C
	WT						Δpks1-TE-C500						Com
	3Days	5Days	7Days	14Days			3Days	5Days	7Days	14Days			3Days	5Days	7Days	14Days
	10000	4074.07	1379.31	322.581			40000	4175.82	1368.42	197.368			42926.8	12000	4605.26	250
	8800	6862.74	8076.92	423.729			21481.5	5238.1	3979.59	34.4828			40250	4545.45	1136.36	413.793
	10357.1	12307.7	3333.33	377.778			21372.5	19250	4216.87	177.778			23571.4	13076.9	3783.78	476.19
	337500	133607					28723.4	13953.5					288235	121831
	172785	249231					38043.5	21052.6					107143	125454
	341509	164062					17924.5	22973					290000	97000
mean	146825	95024	4263	374.7			27924	14441	3188	136.5			132021	62318	3175	380
std deviation	162067	102879	3444	50.64			9309	8123	1581	88.93			124980	58353	1813	116.8
SEM	66164	42000	1989	29.24			3800	3316	912.5	51.34			51023	23822	1047	67.45

## Sheet: Figure 7
Figure 7 D
	CCL2	WT					Δpks1-TE-C500					Com
		3d	7d	14d			3d	7d	14d			3d	7d	14d
		1228.37	1384.64	649.73			229.96	152.22	263.14			1068.74	1782.7	772.37
		1267.54	1417.77	629.14			445.21	232.53	358.52			819.69	1307.41	864.01
		1374.95	1596.36	494.04			110.44	675.17	384.01			1237.44	1477.25	950.62
	mean	1290	1466	591			261.9	353.3	335.2			1042	1522	862.3
	std deviation	75.89	113.9	84.57			169.7	281.6	63.71			210.2	240.8	89.14
	SEM	43.82	65.75	48.83			97.95	162.6	36.79			121.3	139.1	51.46
		WT					Δpks1-TE-C500					Com
	CCL3	3d	7d	14d			3d	7d	14d			3d	7d	14d
		230.47	490.87	52.05			16.68	7.54	46.04			290.86	196.19	48.33
		200.18	449.35	495.83			23.05	9.5	16.84			160.24	186.94	291.03
		184.45	347.7	162.68			4.44	18.98	19.87			169.98	140.4	67.75
	mean	205	429.3	236.9			14.72	12.01	27.58			207	174.5	135.7
	std deviation	23.39	73.66	231			9.458	6.118	16.06			72.76	29.9	134.9
	SEM	13.5	42.53	133.4			5.461	3.532	9.27			42.01	17.26	77.87
		WT					Δpks1-TE-C500					Com
	CXCL1	3d	7d	14d			3d	7d	14d			3d	7d	14d
		1184.87	578.8	126.99			161.19	66.27	56.97			421.96	456.07	101.68
		1017.18	364.21	320.75			67.46	50.22	54.09			394.93	303.28	169.91
		622.6	438.32	182.62			54.81	157.38	61.04			411.45	276.97	108.1
	mean	941.6	460.4	210.1			94.49	91.29	57.37			409.4	345.4	126.6
	std deviation	288.7	109	99.76			58.11	57.8	3.492			13.63	96.71	37.68
	SEM	166.7	62.93	57.6			33.55	33.37	2.016			7.867	55.83	21.75
		WT					Δpks1-TE-C500					Com
	CXCL2	3d	7d	14d			3d	7d	14d			3d	7d	14d
		467.17	559.47	49.05			25.66	12.35	27.65			292.01	87.66	51.86
		336.58	488.23	190.92			49.31	8.54	12.35			197.02	129.85	111.74
		265.51	371.73	117.38			9.52	20.02	17.13			150.66	79.52	48.14
	mean	356.4	473.1	119.1			28.16	13.64	19.04			213.2	99.01	70.58
	std deviation	102.3	94.77	70.95			20.01	5.847	7.827			72.06	27.02	35.69
	SEM	59.05	54.72	40.96			11.55	3.376	4.519			41.6	15.6	20.61
		WT					Δpks1-TE-C500					Com
	IL17A	3d	7d	14d			3d	7d	14d			3d	7d	14d
		32.99	97.62	11.58			16.26	13.02	8.75			21.72	107.9	14.77
		18.97	125.37	37.26			9.87	8.75	14.19			33.81	109.82	21.42
		14.48	177.46	22.65			20.19	15.37	9.03			31.86	74.46	14.48
	mean	22.15	133.5	23.83			15.44	12.38	10.66			29.13	97.39	16.89
	std deviation	9.655	40.53	12.88			5.209	3.356	3.063			6.491	19.88	3.926
	SEM	5.574	23.4	7.437			3.007	1.938	1.769			3.748	11.48	2.267
		WT					Δpks1-TE-C500					Com
	IL-22	3d	7d	14d			3d	7d	14d			3d	7d	14d
		101.08	402.19	69.26			64.92	79.64	61.43			64.92	302.35	63.17
		78.78	503.42	65.79			45.6	64.92	59.68			75.33	206.75	87.39
		73.6	587.55	80.51			77.06	114.68	42.05			56.18	266.2	59.68
	mean	84.49	497.7	71.85			62.53	86.41	54.39			65.48	258.4	70.08
	std deviation	14.6	92.81	7.695			15.87	25.56	10.72			9.587	48.27	15.09
	SEM	8.43	53.58	4.443			9.16	14.76	6.189			5.535	27.87	8.713
		WT					Δpks1-TE-C500					Com
	IL-6	3d	7d	14d			3d	7d	14d			3d	7d	14d
		114.51	110.82	32.71			30.65	35.18	16.69			93.54	51.96	20.3
		103.33	84.16	38.6			22.24	31.34	27.9			67.32	39.69	31.89
		81.98	77.91	30.24			36.27	37.78	15.57			98.02	45.69	26.39
	mean	99.94	90.96	33.85			29.72	34.77	20.05			86.29	45.78	26.19
	std deviation	16.53	17.48	4.295			7.061	3.24	6.818			16.58	6.135	5.798
	SEM	9.542	10.09	2.48			4.077	1.871	3.937			9.574	3.542	3.347
		WT					Δpks1-TE-C500					Com
	TNF-alpha	3d	7d	14d			3d	7d	14d			3d	7d	14d
		156.17	137.9	46.21			13.68	16.2	49.13			143.89	83.05	68.29
		117.71	115.56	98.57			16.74	16.63	15.65			83.14	85.23	62.16
		99.69	111.25	55.29			16.09	17.38	21.56			105	67.31	61.88
	mean	124.5	121.6	66.69			15.5	16.74	28.78			110.7	78.53	64.11
	std deviation	28.85	14.31	27.98			1.612	0.5972	17.87			30.77	9.778	3.623
	SEM	16.66	8.259	16.15			0.9308	0.3448	10.32			17.77	5.645	2.092
		WT					Δpks1-TE-C500					Com
	IL-1beta	3d	7d	14d			3d	7d	14d			3d	7d	14d
		66.49	90.35	39.51			3.31	2.71	43.7			58.98	49.63	35.22
		53.86	107.23	64.03			4.61	3	4.23			49.74	37.34	48.34
		36.45	128.42	40.73			3.93	5.45	10.18			47.65	32.35	29.24
	mean	52.27	108.7	48.09			3.95	3.72	19.37			52.12	39.77	37.6
	std deviation	15.08	19.08	13.82			0.6502	1.505	21.28			6.029	8.893	9.77
	SEM	8.708	11.01	7.978			0.3754	0.869	12.29			3.481	5.135	5.641

## Sheet: Figure 8
Figure 8 C	Killing rate(%)
			1h					2h
		WT	Δpks1-TE-C500	Com			WT	Δpks1-TE-C500	Com
		38.79	41.7	36.5			33.33	54.17	35.97
		34.01	34.53	36.76			37.19	58.8	33.79
		36.56	39.01	40.1			36.84	55.09	38.64
	mean	36.45	38.41	37.79			35.79	56.02	36.13
	std deviation	2.392	3.622	2.008			2.135	2.451	2.429
	SEM	1.381	2.091	1.159			1.232	1.415	1.402
Figure 8 C	Mean Fluorescence intensity (MFI)
			1h					2h
		WT	Δpks1-TE-C500	Com			WT	Δpks1-TE-C500	Com
		7672	16381	7771			9246	20729	9581
		8113	14145	8142			9267	21209	9042
		7868	15001	8046			9084	21826	9425
	mean	7884	15176	7986			9199	21255	9349
	std deviation	221	1128	192.6			100.1	549.9	277.4
	SEM	127.6	651.4	111.2			57.82	317.5	160.1

## Sheet: Figure S3
Figure S3	Transformants/5x10⁵				Ratio of positive transformants(%)
	Δpks1-TE-C500	Δpks1			Δpks1-TE-C500	Δpks1
	47	16			85.1064	43.75
	36	14			88.8889	50
	51	13			84.3137	46.1538
	26	13			84.6154	38.4615
mean	40	14			85.73	44.59
std deviation	11.28	1.414			2.13	4.83
SEM	5.642	0.7071			1.065	2.415
